# Supplementary material for: Role of Mast-Cell-Derived RANKL in Ovariectomy-Induced Bone Loss in Mice
Source: Int J Mol Sci. 2023 May 23;24(11):9135. doi: 10.3390/ijms24119135 (PMC10252757; doi:10.3390/ijms24119135)
Supplement: Supplementary file 1 [file ijms-24-09135-s001.zip]

Archive with 1 entries (1 files):
- ijms-2381678-supplementary.pdf
